# Supplementary material for: Preparation of Hydrophobic Octadecylphosphonic Acid-Coated Magnetite Nanoparticles for the Demulsification of n-Hexane-in-Water Nanoemulsions
Source: Materials (Basel). 2023 Jul 31;16(15):5367. doi: 10.3390/ma16155367 (PMC10419870; doi:10.3390/ma16155367)
Supplement: Supplementary file 1 [file materials-16-05367-s001.zip]

Archive with 1 entries (1 files):
- materials-2519589-supplementary.pdf
